# Supplementary material for: Cheiloneurus flaccus (Walker, 1847) (Hymenoptera: Encyrtidae), new to New Zealand
Source: Biodivers Data J. 2013 Sep 16;(1):e958. doi: 10.3897/BDJ.1.e958 (PMC3990275; doi:10.3897/BDJ.1.e958)
Supplement: XML Treatment for Cheiloneurus flaccus [file BDJ.1.e958-treatment1.xml]

<!DOCTYPE tp:taxon-treatment
  PUBLIC "-//TaxonX//DTD Taxonomic Treatment Publishing DTD v0 20100105//EN" "tax-treatment-NSO.dtd">
<tp:taxon-treatment xmlns:tp="http://www.plazi.org/taxpub"><tp:treatment-meta><mixed-citation publication-type="journal"><person-group><name><surname>Thorpe</surname><given-names>Stephen E.</given-names></name></person-group><article-title><italic><tp:taxon-name><tp:taxon-name-part taxon-name-part-type="genus">Cheiloneurus</tp:taxon-name-part> <tp:taxon-name-part taxon-name-part-type="species">flaccus</tp:taxon-name-part></tp:taxon-name></italic> (Walker, 1847) (<tp:taxon-name><tp:taxon-name-part taxon-name-part-type="ordo">Hymenoptera</tp:taxon-name-part></tp:taxon-name>: <tp:taxon-name><tp:taxon-name-part taxon-name-part-type="familia">Encyrtidae</tp:taxon-name-part></tp:taxon-name>), new to New Zealand</article-title><source>Biodivers Data J</source><day>16</day><month>9</month><year>2013</year><volume>2013</volume><issue>1</issue><pub-id pub-id-type="doi">10.3897/BDJ.1.e958 </pub-id></mixed-citation></tp:treatment-meta><tp:nomenclature><tp:taxon-name>
            <tp:taxon-name-part taxon-name-part-type="genus">Cheiloneurus</tp:taxon-name-part>
            <tp:taxon-name-part taxon-name-part-type="species">flaccus</tp:taxon-name-part>
          </tp:taxon-name><tp:taxon-authority>(Walker, 1847)</tp:taxon-authority></tp:nomenclature><tp:treatment-sec sec-type="materials"><title>Materials</title><list list-type="alpha-lower" list-content="occurrences"><list-item><p><bold>Type status:</bold> <named-content xmlns:xlink="http://www.w3.org/1999/xlink" content-type="dwc:typeStatus" xlink:type="simple">Other material</named-content>. <bold>Occurrence:</bold> recordedBy: <named-content xmlns:xlink="http://www.w3.org/1999/xlink" content-type="dwc:recordedBy" xlink:type="simple">Stephen Thorpe</named-content>; individualCount: <named-content xmlns:xlink="http://www.w3.org/1999/xlink" content-type="dwc:individualCount" xlink:type="simple">2</named-content>; sex: <named-content xmlns:xlink="http://www.w3.org/1999/xlink" content-type="dwc:sex" xlink:type="simple">female</named-content>; <bold>Location:</bold> country: <named-content xmlns:xlink="http://www.w3.org/1999/xlink" content-type="dwc:country" xlink:type="simple">New Zealand</named-content>; verbatimLocality: <named-content xmlns:xlink="http://www.w3.org/1999/xlink" content-type="dwc:verbatimLocality" xlink:type="simple">Tamaki Campus of University of Auckland</named-content>; verbatimLatitude: <named-content xmlns:xlink="http://www.w3.org/1999/xlink" content-type="dwc:verbatimLatitude" xlink:type="simple">36.88661S</named-content>; verbatimLongitude: <named-content xmlns:xlink="http://www.w3.org/1999/xlink" content-type="dwc:verbatimLongitude" xlink:type="simple">174.85253E</named-content>; <bold>Event:</bold> eventDate: <named-content xmlns:xlink="http://www.w3.org/1999/xlink" content-type="dwc:eventDate" xlink:type="simple">20 April 2013</named-content>; <bold>Record Level:</bold> institutionCode: <named-content xmlns:xlink="http://www.w3.org/1999/xlink" content-type="dwc:institutionCode" xlink:type="simple">Auckland Museum</named-content></p></list-item></list></tp:treatment-sec><tp:treatment-sec sec-type="Description"><title>Description</title><p>On 20 April 2013, while looking for insects in swards of long grass on the Tamaki Campus of the University of Auckland, I noticed two specimens of an unusual looking encyrtid. I collected one of the two specimens (see Figs <xref ref-type="fig" rid="F288664">1</xref>, <xref ref-type="fig" rid="F288666">2</xref>), and identified it as <italic><tp:taxon-name><tp:taxon-name-part taxon-name-part-type="genus">Cheiloneurus</tp:taxon-name-part> <tp:taxon-name-part taxon-name-part-type="species">flaccus</tp:taxon-name-part></tp:taxon-name></italic>, using the redescription by <xref ref-type="bibr" rid="B141104">Guerrieri and Viggiani (2005)</xref>. <italic><tp:taxon-name><tp:taxon-name-part taxon-name-part-type="genus">Cheiloneurus</tp:taxon-name-part> <tp:taxon-name-part taxon-name-part-type="species">flaccus</tp:taxon-name-part></tp:taxon-name></italic> is a distinctive species, quite different to the two congeneric species already known from N.Z. The antenna, in particular, is distinctive, with the first segment of the funicle much longer than the pedicel (see Fig. <xref ref-type="fig" rid="F288666">2</xref>). The species is known to be a parasitoid of dryinids. The site where I found <italic><tp:taxon-name><tp:taxon-name-part taxon-name-part-type="genus">Cheiloneurus</tp:taxon-name-part> <tp:taxon-name-part taxon-name-part-type="species">flaccus</tp:taxon-name-part></tp:taxon-name></italic> also abounds with dryinids belonging to two species of <italic><tp:taxon-name><tp:taxon-name-part taxon-name-part-type="genus">Gonatopus</tp:taxon-name-part></tp:taxon-name></italic>. Two other species of dryinid (<italic><tp:taxon-name><tp:taxon-name-part taxon-name-part-type="genus">Bocchus</tp:taxon-name-part> <tp:taxon-name-part taxon-name-part-type="species">thorpei</tp:taxon-name-part></tp:taxon-name></italic>, and <italic><tp:taxon-name><tp:taxon-name-part taxon-name-part-type="genus">Dryinius</tp:taxon-name-part> <tp:taxon-name-part taxon-name-part-type="species">koebelei</tp:taxon-name-part></tp:taxon-name></italic>) also occur on the campus. I recommend that <italic><tp:taxon-name><tp:taxon-name-part taxon-name-part-type="genus">Cheiloneurus</tp:taxon-name-part> <tp:taxon-name-part taxon-name-part-type="species">flaccus</tp:taxon-name-part></tp:taxon-name></italic> be added to the New Zealand Organisms Register (NZOR) as exotic, present in the wild.</p></tp:treatment-sec><tp:treatment-sec><!--Section generated to contain objects referenced in tp:taxon-treatment.--><fig id="F288664" position="float" orientation="portrait"><label>Figure 1.</label><caption><p><italic><tp:taxon-name><tp:taxon-name-part taxon-name-part-type="genus">Cheiloneurus</tp:taxon-name-part> <tp:taxon-name-part taxon-name-part-type="species">flaccus</tp:taxon-name-part></tp:taxon-name></italic> (female), length about 2 mm</p></caption><graphic xmlns:xlink="http://www.w3.org/1999/xlink" xlink:href="biodiversity_data_journal-1-e958-g001.jpg" position="float" orientation="portrait" xlink:type="simple"/></fig><fig id="F288666" position="float" orientation="portrait"><label>Figure 2.</label><caption><p><italic><tp:taxon-name><tp:taxon-name-part taxon-name-part-type="genus">Cheiloneurus</tp:taxon-name-part> <tp:taxon-name-part taxon-name-part-type="species">flaccus</tp:taxon-name-part></tp:taxon-name></italic>, female antenna</p></caption><graphic xmlns:xlink="http://www.w3.org/1999/xlink" xlink:href="biodiversity_data_journal-1-e958-g002.jpg" position="float" orientation="portrait" xlink:type="simple"/></fig></tp:treatment-sec><ref-list><ref id="B141104"><element-citation xmlns:xlink="http://www.w3.org/1999/xlink" publication-type="article" xlink:type="simple"><person-group person-group-type="author"><name name-style="western"><surname>Guerrieri</surname><given-names>Emilio</given-names></name><name name-style="western"><surname>Viggiani</surname><given-names>Gennaro</given-names></name></person-group><year>2005</year><article-title>A review of the encyrtid (<tp:taxon-name><tp:taxon-name-part taxon-name-part-type="ordo">Hymenoptera</tp:taxon-name-part></tp:taxon-name>: <tp:taxon-name><tp:taxon-name-part taxon-name-part-type="superfamilia">Chalcidoidea</tp:taxon-name-part></tp:taxon-name>) parasitoids of dryinidae (<tp:taxon-name><tp:taxon-name-part taxon-name-part-type="ordo">Hymenoptera</tp:taxon-name-part></tp:taxon-name>: <tp:taxon-name><tp:taxon-name-part taxon-name-part-type="superfamilia">Chrysidoidea</tp:taxon-name-part></tp:taxon-name>) with description of a new species of <tp:taxon-name><tp:taxon-name-part taxon-name-part-type="genus">Cheiloneurus</tp:taxon-name-part></tp:taxon-name></article-title><source>Systematics and Biodiversity</source><volume>2</volume><issue>3</issue><fpage>305</fpage><lpage>317</lpage><uri xlink:type="simple">http://www.tandfonline.com/doi/abs/10.1017/S1477200004001537</uri><pub-id pub-id-type="doi">10.1017/S1477200004001537</pub-id></element-citation></ref></ref-list></tp:taxon-treatment>
